# Supplementary material for: No evidence for the presence of genetic variants predisposing to psychotic disorders on the non-deleted 22q11.2 allele of VCFS patients
Source: Transl Psychiatry. 2017 Feb 21;7(2):e1039–. doi: 10.1038/tp.2016.258 (PMC5438018; doi:10.1038/tp.2016.258)
Supplement: Supplementary bed file [file tp2016258x2.txt]

chr22	18400394	18400514
chr22	18400657	18400817
chr22	18402305	18403505
chr22	18404646	18406566
chr22	18406992	18407192
chr22	18407450	18407690
chr22	18407760	18408080
chr22	18408227	18408707
chr22	18408788	18409148
chr22	18409491	18409651
chr22	18410213	18410893
chr22	18411262	18411542
chr22	18412186	18412306
chr22	18414091	18414611
chr22	18419519	18419719
chr22	18419958	18420118
chr22	18420646	18420766
chr22	18421074	18421634
chr22	18422273	18422993
chr22	18423438	18424478
chr22	18424627	18425907
chr22	18426248	18430328
chr22	18430655	18431375
chr22	18432299	18432579
chr22	18432748	18432908
chr22	18433434	18433954
chr22	18434225	18434425
chr22	18434778	18434898
chr22	18434992	18435512
chr22	18435771	18436371
chr22	18437976	18439136
chr22	18439414	18439614
chr22	18440587	18441427
chr22	18442398	18442558
chr22	18442717	18443117
chr22	18443281	18443521
chr22	18444088	18445368
chr22	18445479	18445599
chr22	18446119	18447879
chr22	18447994	18448314
chr22	18448702	18449302
chr22	18449546	18449986
chr22	18450891	18451571
chr22	18451675	18451795
chr22	18452124	18453644
chr22	18454850	18455570
chr22	18455664	18456024
chr22	18456183	18456383
chr22	18456707	18456987
chr22	18457786	18458546
chr22	18458849	18459249
chr22	18459444	18459564
chr22	18462348	18462508
chr22	18462923	18463763
chr22	18464925	18465125
chr22	18465587	18465827
chr22	18465978	18466578
chr22	18466856	18467016
chr22	18468002	18468642
chr22	18469331	18469691
chr22	18470065	18470425
chr22	18470737	18471017
chr22	18471828	18471948
chr22	18472260	18472420
chr22	18472664	18473224
chr22	18473588	18475548
chr22	18475701	18475981
chr22	18476241	18476681
chr22	18476866	18477186
chr22	18477550	18477910
chr22	18479261	18479781
chr22	18480161	18480361
chr22	18481654	18482254
chr22	18482376	18484656
chr22	18484990	18485110
chr22	18485978	18486498
chr22	18486867	18486987
chr22	18488253	18488853
chr22	18488969	18489289
chr22	18491048	18491528
chr22	18491740	18492060
chr22	18492163	18492323
chr22	18492833	18493073
chr22	18493408	18494008
chr22	18495047	18495287
chr22	18495780	18496100
chr22	18496455	18496575
chr22	18497167	18497447
chr22	18497799	18498159
chr22	18498437	18498557
chr22	18499739	18499979
chr22	18500969	18501089
chr22	18501995	18502155
chr22	18502905	18503345
chr22	18503815	18505175
chr22	18505522	18505882
chr22	18506146	18508466
chr22	18509575	18510495
chr22	18510854	18511134
chr22	18513066	18513186
chr22	18513514	18513914
chr22	18514386	18515346
chr22	18515437	18515597
chr22	18515886	18517286
chr22	18517609	18517889
chr22	18518239	18518439
chr22	18518504	18519624
chr22	18520528	18520648
chr22	18522123	18522363
chr22	18525858	18525978
chr22	18526630	18527150
chr22	18527259	18528339
chr22	18528688	18529048
chr22	18530488	18530608
chr22	18530981	18531861
chr22	18532847	18533767
chr22	18538862	18539262
chr22	18539408	18540008
chr22	18540370	18540570
chr22	18540761	18540881
chr22	18540990	18541190
chr22	18541460	18541580
chr22	18541896	18542016
chr22	18543673	18544433
chr22	18544777	18544897
chr22	18545226	18545426
chr22	18545574	18545974
chr22	18546154	18546714
chr22	18547205	18547605
chr22	18548135	18549735
chr22	18550051	18550251
chr22	18550851	18551091
chr22	18551236	18551476
chr22	18551672	18552192
chr22	18552779	18553019
chr22	18553176	18553976
chr22	18554444	18554644
chr22	18554730	18554970
chr22	18555133	18555413
chr22	18556221	18556621
chr22	18558305	18559065
chr22	18559339	18559819
chr22	18560096	18561216
chr22	18561271	18561791
chr22	18561977	18563057
chr22	18564208	18564488
chr22	18566083	18566883
chr22	18567338	18567458
chr22	18567810	18568330
chr22	18569403	18569603
chr22	18570171	18570491
chr22	18570669	18571229
chr22	18571539	18572419
chr22	18572797	18572917
chr22	18573334	18573774
chr22	18573963	18574083
chr22	18574466	18575226
chr22	18575613	18576013
chr22	18576388	18576948
chr22	18577299	18577499
chr22	18577873	18578513
chr22	18579054	18579174
chr22	18579486	18579606
chr22	18581543	18582343
chr22	18583204	18584284
chr22	18584413	18585533
chr22	18586262	18586942
chr22	18587286	18588006
chr22	18588261	18588501
chr22	18590187	18590307
chr22	18591035	18591155
chr22	18591240	18591360
chr22	18592239	18594799
chr22	18595193	18595953
chr22	18596104	18597624
chr22	18597832	18598192
chr22	18598537	18599097
chr22	18599349	18599829
chr22	18600102	18600222
chr22	18601393	18602193
chr22	18602334	18602854
chr22	18603530	18605570
chr22	18606674	18607394
chr22	18607735	18607855
chr22	18608420	18608620
chr22	18608963	18610123
chr22	18610784	18611264
chr22	18611723	18613163
chr22	18613445	18614325
chr22	18615358	18616838
chr22	18617427	18617867
chr22	18618738	18618898
chr22	18619427	18619547
chr22	18619753	18620113
chr22	18620992	18621152
chr22	18626823	18626943
chr22	18627011	18627171
chr22	18627246	18627406
chr22	18627758	18627918
chr22	18628016	18628176
chr22	18628670	18628790
chr22	18630660	18631820
chr22	18632242	18632402
chr22	18632739	18633419
chr22	18633959	18634519
chr22	18634881	18635881
chr22	18640090	18640650
chr22	18641207	18641807
chr22	18642134	18642254
chr22	18642911	18643031
chr22	18643391	18643511
chr22	18643903	18644303
chr22	18644553	18645033
chr22	18648403	18648643
chr22	18649843	18650203
chr22	18650524	18650804
chr22	18651583	18651823
chr22	18652581	18652701
chr22	18653044	18654084
chr22	18654613	18654733
chr22	18655442	18656682
chr22	18658002	18658242
chr22	18659299	18659699
chr22	18660223	18660623
chr22	18660799	18660919
chr22	18661191	18661791
chr22	18662157	18662557
chr22	18662935	18663175
chr22	18663321	18664281
chr22	18664927	18668087
chr22	18668421	18669541
chr22	18669675	18670395
chr22	18670629	18670829
chr22	18670981	18672901
chr22	18673933	18674853
chr22	18675656	18675776
chr22	18676012	18676972
chr22	18678659	18679659
chr22	18679763	18681403
chr22	18681594	18682994
chr22	18683159	18684039
chr22	18692178	18692378
chr22	18692579	18692699
chr22	18694078	18694518
chr22	18696190	18696310
chr22	18702459	18707499
chr22	18712578	18713138
chr22	18713387	18713547
chr22	18722021	18722901
chr22	18723058	18724458
chr22	18724676	18726276
chr22	18726434	18726634
chr22	18726803	18727403
chr22	18729073	18730033
chr22	18730260	18730380
chr22	18731184	18732104
chr22	18733140	18735020
chr22	18735209	18735409
chr22	18735641	18736361
chr22	18736496	18737816
chr22	18738162	18741282
chr22	18741932	18742892
chr22	18743038	18743278
chr22	18743657	18744057
chr22	18744421	18745021
chr22	18745291	18745411
chr22	18745587	18745987
chr22	18746511	18746911
chr22	18747966	18748206
chr22	18750570	18750690
chr22	18750852	18750972
chr22	18754094	18754294
chr22	18754623	18755383
chr22	18755503	18756223
chr22	18756646	18756806
chr22	18757181	18758741
chr22	18759749	18759989
chr22	18760197	18762957
chr22	18764198	18764318
chr22	18765211	18765971
chr22	18766169	18767369
chr22	18768438	18768678
chr22	18768906	18769946
chr22	18770185	18770545
chr22	18771197	18771517
chr22	18773043	18773283
chr22	18774349	18774509
chr22	18774798	18775478
chr22	18778336	18778456
chr22	18778547	18778827
chr22	18779193	18779713
chr22	18779827	18780827
chr22	18781181	18782421
chr22	18782501	18783221
chr22	18783647	18784207
chr22	18784577	18784737
chr22	18784938	18785738
chr22	18787679	18788519
chr22	18788707	18789067
chr22	18790106	18790226
chr22	18791022	18791422
chr22	18791620	18792300
chr22	18792447	18795007
chr22	18795316	18796316
chr22	18796808	18798968
chr22	18799330	18800170
chr22	18800769	18801329
chr22	18801649	18802049
chr22	18802371	18802811
chr22	18803542	18804222
chr22	18804518	18805358
chr22	18805688	18805888
chr22	18807176	18807376
chr22	18807674	18808714
chr22	18808900	18809260
chr22	18809516	18810476
chr22	18811304	18811904
chr22	18812213	18813013
chr22	18813241	18813361
chr22	18813723	18814803
chr22	18814953	18815393
chr22	18815584	18815704
chr22	18816054	18817094
chr22	18817525	18817725
chr22	18818047	18819167
chr22	18819302	18820142
chr22	18820311	18822911
chr22	18823175	18823855
chr22	18824720	18824840
chr22	18824992	18825272
chr22	18825440	18825760
chr22	18826103	18826823
chr22	18826907	18827307
chr22	18827673	18828033
chr22	18828579	18828899
chr22	18830286	18830966
chr22	18831482	18831602
chr22	18831929	18833009
chr22	18833746	18836266
chr22	18838026	18838146
chr22	18838477	18842597
chr22	18842901	18847381
chr22	18847547	18847667
chr22	18847889	18848249
chr22	18848613	18848813
chr22	18849692	18849892
chr22	18850237	18850357
chr22	18850579	18850699
chr22	18851060	18851460
chr22	18851985	18852385
chr22	18852561	18852681
chr22	18852951	18853551
chr22	18853915	18854315
chr22	18854697	18854937
chr22	18855083	18856043
chr22	18856684	18859844
chr22	18860187	18861547
chr22	18861680	18862400
chr22	18862628	18862828
chr22	18862983	18864903
chr22	18865935	18866855
chr22	18867658	18867778
chr22	18868017	18868977
chr22	18870650	18871250
chr22	18871420	18871620
chr22	18871765	18873405
chr22	18873596	18874996
chr22	18875613	18876293
chr22	18876642	18876762
chr22	18876997	18877837
chr22	18889485	18889605
chr22	18890289	18890609
chr22	18891099	18892139
chr22	18893210	18893970
chr22	18894056	18894816
chr22	18895155	18895315
chr22	18895511	18895631
chr22	18896338	18901498
chr22	18901978	18902138
chr22	18902338	18902778
chr22	18902977	18903817
chr22	18904183	18908103
chr22	18908616	18909096
chr22	18909283	18911403
chr22	18912057	18913697
chr22	18913930	18917410
chr22	18917824	18919144
chr22	18919311	18920631
chr22	18921257	18923817
chr22	18923922	18924082
chr22	18925176	18925496
chr22	18935486	18936366
chr22	18937788	18938748
chr22	18938973	18939133
chr22	18939517	18940277
chr22	18941090	18946610
chr22	18946757	18948437
chr22	18948724	18949164
chr22	18949412	18949812
chr22	18949983	18950223
chr22	18950652	18950812
chr22	18951375	18952855
chr22	18953006	18954246
chr22	18954408	18957608
chr22	18957685	18957805
chr22	18958020	18958380
chr22	18958471	18960031
chr22	18960382	18963662
chr22	18963775	18964215
chr22	18965443	18965843
chr22	18966152	18966352
chr22	18966501	18967101
chr22	18967727	18967847
chr22	18968193	18968953
chr22	18969312	18969432
chr22	18970556	18970796
chr22	18970882	18971202
chr22	18971578	18971858
chr22	18972229	18972869
chr22	18973228	18973628
chr22	18974289	18974529
chr22	18975183	18975583
chr22	18976111	18976271
chr22	18976755	18977035
chr22	18978151	18979671
chr22	18979925	18981165
chr22	18981282	18983282
chr22	18984050	18984170
chr22	18984484	18985844
chr22	18986001	18986161
chr22	18986493	18987093
chr22	18989005	18989125
chr22	18989195	18989475
chr22	18989837	18990517
chr22	18990719	18991359
chr22	18996913	18997033
chr22	18998780	18999100
chr22	18999758	18999878
chr22	19000225	19000785
chr22	19001143	19001343
chr22	19001712	19002072
chr22	19003490	19004090
chr22	19005585	19007505
chr22	19010372	19011012
chr22	19011436	19011716
chr22	19012534	19014814
chr22	19014989	19016069
chr22	19016436	19017236
chr22	19017329	19017489
chr22	19017650	19019170
chr22	19019538	19022618
chr22	19022827	19027227
chr22	19027552	19030072
chr22	19030312	19030712
chr22	19030888	19031808
chr22	19031941	19032101
chr22	19034120	19035400
chr22	19035671	19037031
chr22	19043294	19043534
chr22	19043868	19044188
chr22	19044322	19046562
chr22	19046883	19048483
chr22	19048778	19050258
chr22	19050351	19050831
chr22	19051164	19051324
chr22	19051473	19051753
chr22	19051997	19053597
chr22	19054008	19054888
chr22	19055277	19055877
chr22	19056039	19056159
chr22	19056571	19057011
chr22	19057321	19058881
chr22	19061487	19061607
chr22	19061965	19062085
chr22	19067349	19067549
chr22	19073184	19073504
chr22	19073579	19073699
chr22	19074042	19074282
chr22	19074436	19074876
chr22	19075519	19075679
chr22	19076011	19077011
chr22	19083284	19083684
chr22	19084454	19084614
chr22	19085170	19085810
chr22	19086434	19086594
chr22	19087076	19087196
chr22	19087828	19087948
chr22	19091801	19092521
chr22	19092888	19093608
chr22	19093789	19094549
chr22	19094658	19095418
chr22	19097320	19097960
chr22	19098412	19098892
chr22	19099116	19099316
chr22	19099817	19099937
chr22	19101785	19102305
chr22	19102496	19103096
chr22	19103228	19103428
chr22	19103686	19104446
chr22	19104526	19104926
chr22	19105300	19105580
chr22	19106189	19106789
chr22	19107306	19108626
chr22	19108942	19109462
chr22	19109578	19109898
chr22	19110006	19110686
chr22	19111892	19113492
chr22	19113598	19114998
chr22	19115127	19115847
chr22	19116216	19116456
chr22	19116810	19117690
chr22	19118436	19123236
chr22	19123921	19128321
chr22	19128669	19129029
chr22	19129767	19130407
chr22	19130770	19130930
chr22	19131796	19132556
chr22	19132795	19132915
chr22	19133571	19133691
chr22	19134963	19135923
chr22	19136050	19137450
chr22	19137606	19137726
chr22	19138123	19138763
chr22	19138953	19139393
chr22	19142725	19142845
chr22	19149629	19149749
chr22	19151281	19151441
chr22	19154123	19154323
chr22	19154575	19154695
chr22	19155547	19155707
chr22	19155878	19158398
chr22	19158498	19159698
chr22	19159812	19160372
chr22	19160516	19161556
chr22	19161666	19165586
chr22	19165665	19166105
chr22	19166246	19171686
chr22	19171839	19172799
chr22	19173172	19173972
chr22	19174744	19175784
chr22	19178693	19178973
chr22	19179244	19179484
chr22	19179908	19181068
chr22	19182057	19183497
chr22	19183662	19184862
chr22	19186436	19188036
chr22	19188409	19189209
chr22	19189461	19189701
chr22	19189874	19190194
chr22	19192308	19192668
chr22	19193244	19193404
chr22	19194284	19194484
chr22	19194851	19195051
chr22	19195634	19198114
chr22	19202494	19204814
chr22	19205475	19205915
chr22	19206081	19206641
chr22	19207324	19207724
chr22	19207946	19209706
chr22	19210105	19210785
chr22	19211167	19211687
chr22	19212014	19214214
chr22	19214560	19214800
chr22	19215440	19216360
chr22	19217156	19217596
chr22	19218079	19218239
chr22	19219179	19222539
chr22	19222889	19223449
chr22	19223679	19224159
chr22	19224520	19224680
chr22	19224886	19225006
chr22	19225244	19225564
chr22	19225937	19226337
chr22	19226511	19227431
chr22	19227824	19229464
chr22	19230153	19230833
chr22	19231557	19231757
chr22	19232008	19232328
chr22	19234912	19235032
chr22	19237267	19237467
chr22	19239503	19240223
chr22	19240591	19241191
chr22	19241413	19242173
chr22	19245019	19246379
chr22	19252076	19252276
chr22	19252638	19252838
chr22	19258349	19258709
chr22	19259681	19259961
chr22	19260485	19260925
chr22	19261513	19261673
chr22	19261852	19262212
chr22	19262581	19264141
chr22	19264529	19264689
chr22	19265052	19265172
chr22	19265711	19265831
chr22	19266022	19266222
chr22	19267199	19267719
chr22	19269142	19269542
chr22	19270222	19270342
chr22	19271107	19271227
chr22	19271558	19271878
chr22	19272848	19273008
chr22	19273179	19274219
chr22	19274427	19274707
chr22	19275045	19275405
chr22	19276207	19276487
chr22	19277052	19277692
chr22	19278376	19279256
chr22	19279459	19279699
chr22	19280063	19280903
chr22	19285705	19285825
chr22	19285973	19286133
chr22	19286747	19286867
chr22	19287780	19287900
chr22	19288326	19288446
chr22	19316965	19317645
chr22	19318117	19319917
chr22	19332821	19332981
chr22	19333249	19333449
chr22	19333625	19333745
chr22	19333899	19334739
chr22	19334983	19335143
chr22	19336950	19337070
chr22	19338634	19338954
chr22	19339089	19339609
chr22	19339749	19342269
chr22	19342617	19345497
chr22	19345778	19346618
chr22	19346743	19347303
chr22	19347420	19347540
chr22	19347631	19349431
chr22	19355436	19355916
chr22	19355991	19357151
chr22	19358254	19358814
chr22	19359631	19359751
chr22	19362002	19364722
chr22	19364881	19365641
chr22	19369659	19370259
chr22	19370319	19370439
chr22	19370538	19370658
chr22	19370836	19371276
chr22	19372015	19372135
chr22	19372503	19374343
chr22	19374478	19374718
chr22	19374914	19377794
chr22	19379341	19379861
chr22	19380021	19380781
chr22	19381217	19382177
chr22	19382595	19383115
chr22	19383440	19383720
chr22	19384091	19385131
chr22	19385252	19385732
chr22	19386031	19386151
chr22	19386777	19387257
chr22	19387361	19388081
chr22	19391748	19392468
chr22	19392810	19393490
chr22	19393866	19394306
chr22	19394467	19396307
chr22	19396572	19396772
chr22	19397143	19399063
chr22	19399207	19399527
chr22	19400092	19400332
chr22	19400675	19400795
chr22	19400967	19401087
chr22	19401470	19402230
chr22	19406529	19406649
chr22	19407289	19407529
chr22	19408396	19408516
chr22	19408866	19409066
chr22	19410819	19410939
chr22	19411085	19411565
chr22	19411738	19412138
chr22	19412412	19412532
chr22	19412642	19413202
chr22	19413579	19414339
chr22	19414819	19415619
chr22	19416032	19416152
chr22	19416346	19416626
chr22	19417147	19417587
chr22	19417735	19418975
chr22	19419233	19419353
chr22	19419417	19420417
chr22	19420777	19421257
chr22	19421605	19421725
chr22	19422072	19423592
chr22	19424266	19424626
chr22	19428147	19428307
chr22	19428913	19429033
chr22	19429777	19430017
chr22	19430646	19432766
chr22	19433067	19433187
chr22	19433768	19434008
chr22	19434417	19435057
chr22	19435113	19435913
chr22	19436218	19438338
chr22	19438692	19438852
chr22	19439291	19439411
chr22	19440952	19441792
chr22	19442201	19443361
chr22	19443924	19444364
chr22	19445375	19445935
chr22	19446711	19446831
chr22	19447567	19447687
chr22	19447830	19448150
chr22	19448801	19448921
chr22	19450479	19450599
chr22	19451211	19452331
chr22	19452456	19452896
chr22	19453282	19454042
chr22	19454393	19454673
chr22	19454764	19457924
chr22	19458286	19460166
chr22	19460430	19461230
chr22	19461348	19461668
chr22	19462169	19462609
chr22	19462698	19463218
chr22	19463954	19464074
chr22	19465252	19465692
chr22	19466074	19466474
chr22	19466580	19468220
chr22	19468469	19468829
chr22	19469493	19469853
chr22	19470032	19470472
chr22	19471011	19471571
chr22	19471810	19472090
chr22	19472950	19473190
chr22	19481636	19482436
chr22	19482625	19482785
chr22	19483389	19483589
chr22	19483810	19485290
chr22	19485883	19487803
chr22	19488915	19489035
chr22	19491249	19491609
chr22	19492583	19494143
chr22	19494499	19496659
chr22	19497160	19497400
chr22	19499639	19500279
chr22	19500753	19500993
chr22	19501684	19503204
chr22	19503519	19503639
chr22	19503743	19505023
chr22	19505414	19507174
chr22	19507255	19507375
chr22	19507565	19508725
chr22	19509078	19511958
chr22	19512046	19512726
chr22	19512829	19513869
chr22	19514035	19514635
chr22	19514962	19515922
chr22	19524664	19524944
chr22	19531481	19532561
chr22	19533003	19533483
chr22	19536792	19537472
chr22	19542248	19542648
chr22	19543024	19544424
chr22	19544687	19544927
chr22	19545652	19545772
chr22	19546738	19547338
chr22	19547510	19547830
chr22	19550342	19550502
chr22	19553988	19554628
chr22	19554796	19554916
chr22	19555199	19555479
chr22	19556387	19557107
chr22	19557400	19557520
chr22	19558471	19560031
chr22	19561260	19562460
chr22	19563368	19563488
chr22	19564146	19564826
chr22	19565177	19565897
chr22	19566487	19568127
chr22	19571700	19571820
chr22	19573188	19573308
chr22	19575096	19575776
chr22	19576787	19577147
chr22	19578164	19578804
chr22	19579171	19579611
chr22	19579958	19580358
chr22	19583134	19583534
chr22	19584257	19584857
chr22	19584946	19586506
chr22	19587276	19587556
chr22	19587657	19587777
chr22	19592144	19592784
chr22	19593238	19593878
chr22	19594824	19596384
chr22	19596848	19596968
chr22	19597886	19599806
chr22	19600540	19600900
chr22	19601372	19601572
chr22	19602049	19603329
chr22	19604880	19605520
chr22	19606161	19606841
chr22	19607010	19607330
chr22	19608400	19610400
chr22	19610502	19610942
chr22	19612924	19613804
chr22	19614567	19615127
chr22	19616822	19617742
chr22	19617973	19618653
chr22	19619266	19619786
chr22	19620714	19621194
chr22	19621845	19622765
chr22	19624149	19624869
chr22	19625079	19626559
chr22	19627428	19627588
chr22	19628480	19628960
chr22	19629543	19630023
chr22	19631145	19631305
chr22	19631479	19633159
chr22	19642875	19647715
chr22	19648878	19648998
chr22	19649441	19649801
chr22	19650834	19651194
chr22	19651372	19651612
chr22	19651886	19652006
chr22	19653183	19654743
chr22	19656075	19656235
chr22	19657164	19657324
chr22	19657719	19658039
chr22	19658599	19659599
chr22	19661760	19662680
chr22	19663587	19663707
chr22	19666246	19666606
chr22	19666988	19667548
chr22	19674798	19677438
chr22	19678825	19679945
chr22	19681130	19681330
chr22	19682032	19682152
chr22	19682455	19682975
chr22	19683335	19684095
chr22	19684355	19684635
chr22	19690299	19690499
chr22	19690965	19691085
chr22	19691429	19692669
chr22	19692903	19693423
chr22	19694539	19698979
chr22	19699349	19700189
chr22	19700711	19700831
chr22	19700956	19701876
chr22	19702332	19705132
chr22	19705489	19705689
chr22	19705752	19705912
chr22	19705995	19706555
chr22	19706718	19709838
chr22	19709917	19711877
chr22	19711963	19712523
chr22	19712600	19712800
chr22	19713107	19713227
chr22	19715192	19715952
chr22	19716219	19718059
chr22	19718134	19719574
chr22	19719898	19723978
chr22	19724151	19724791
chr22	19724927	19726567
chr22	19726675	19727675
chr22	19727833	19728753
chr22	19729102	19729542
chr22	19729658	19730018
chr22	19730210	19731610
chr22	19731734	19732534
chr22	19732607	19736407
chr22	19736560	19738240
chr22	19738431	19739231
chr22	19739395	19740635
chr22	19740867	19742707
chr22	19742922	19744362
chr22	19744505	19746905
chr22	19747053	19747533
chr22	19748680	19753640
chr22	19754144	19754264
chr22	19754353	19754753
chr22	19754843	19756443
chr22	19756809	19757209
chr22	19757474	19759194
chr22	19759390	19759590
chr22	19760176	19761536
chr22	19762943	19763063
chr22	19763191	19764271
chr22	19765139	19765259
chr22	19766499	19767499
chr22	19769967	19770327
chr22	19770809	19770929
chr22	19771140	19772500
chr22	19772979	19774539
chr22	19775382	19776822
chr22	19777082	19777202
chr22	19777914	19778034
chr22	19779211	19779451
chr22	19779819	19780619
chr22	19783270	19783510
chr22	19784179	19784899
chr22	19785146	19792026
chr22	19792103	19793023
chr22	19793360	19796480
chr22	19797579	19800219
chr22	19802726	19803086
chr22	19803492	19803812
chr22	19804354	19804474
chr22	19805445	19811205
chr22	19811423	19812823
chr22	19813536	19813816
chr22	19828724	19828924
chr22	19829213	19833573
chr22	19833937	19834057
chr22	19834447	19834567
chr22	19834875	19835195
chr22	19835698	19836858
chr22	19837214	19837734
chr22	19837989	19840309
chr22	19840487	19843447
chr22	19843665	19843905
chr22	19848354	19848554
chr22	19848767	19848887
chr22	19856403	19867068
chr22	19867089	19867969
chr22	19868085	19869445
chr22	19870136	19871056
chr22	19871720	19874520
chr22	19874753	19876353
chr22	19876456	19876816
chr22	19877329	19881449
chr22	19882547	19883347
chr22	19883882	19886002
chr22	19886233	19887193
chr22	19887434	19887954
chr22	19888323	19889403
chr22	19889764	19893404
chr22	19893484	19893844
chr22	19894195	19895875
chr22	19897556	19897836
chr22	19898792	19900672
chr22	19902529	19903809
chr22	19904467	19904587
chr22	19904703	19906103
chr22	19906293	19906693
chr22	19906911	19907791
chr22	19908159	19908319
chr22	19910032	19910152
chr22	19910830	19910990
chr22	19911713	19912033
chr22	19917301	19918901
chr22	19919743	19921743
chr22	19928239	19929199
chr22	19929293	19930173
chr22	19931314	19931434
chr22	19938923	19939123
chr22	19940666	19940786
chr22	19941144	19941864
chr22	19942346	19942506
chr22	19942716	19943116
chr22	19943233	19943633
chr22	19944957	19945317
chr22	19946469	19950029
chr22	19950160	19952720
chr22	19953195	19953875
chr22	19954393	19954553
chr22	19954669	19955709
chr22	19955906	19961906
chr22	19962006	19962526
chr22	19962714	19968274
chr22	19968419	19970459
chr22	19970560	19971120
chr22	19971252	19974732
chr22	19974859	19975499
chr22	19975812	19978692
chr22	19978802	19981602
chr22	19982929	19988129
chr22	19988612	19989012
chr22	19989375	19990455
chr22	19995441	19995841
chr22	19996146	19997346
chr22	19997560	19998560
chr22	19998646	19999446
chr22	19999625	20001345
chr22	20002054	20003374
chr22	20003475	20003835
chr22	20003902	20004022
chr22	20004255	20004695
chr22	20004879	20005679
chr22	20005776	20006296
chr22	20006868	20007628
chr22	20007765	20009605
chr22	20009829	20011069
chr22	20011786	20012546
chr22	20012937	20013617
chr22	20013957	20014437
chr22	20014894	20015094
chr22	20015960	20016800
chr22	20017013	20017653
chr22	20018885	20021325
chr22	20022046	20023326
chr22	20023978	20025218
chr22	20025902	20026302
chr22	20027206	20028646
chr22	20029287	20029487
chr22	20029847	20029967
chr22	20030334	20031294
chr22	20031396	20031756
chr22	20032099	20032579
chr22	20033536	20033656
chr22	20039426	20040066
chr22	20040267	20040707
chr22	20040789	20042789
chr22	20042970	20045530
chr22	20048184	20049384
chr22	20049466	20050346
chr22	20050745	20052425
chr22	20052669	20052829
chr22	20053189	20054429
chr22	20056280	20056520
chr22	20057249	20058169
chr22	20067253	20067693
chr22	20067764	20067884
chr22	20068139	20068979
chr22	20070896	20071816
chr22	20071938	20072898
chr22	20072970	20075210
chr22	20075372	20076292
chr22	20076551	20076991
chr22	20077092	20078012
chr22	20078220	20080620
chr22	20080966	20082606
chr22	20087464	20087584
chr22	20087909	20088309
chr22	20089140	20089580
chr22	20091529	20091649
chr22	20092023	20092543
chr22	20092952	20104658
chr22	20104719	20105119
chr22	20105259	20106059
chr22	20106260	20107020
chr22	20107352	20107472
chr22	20107678	20108238
chr22	20108353	20108473
chr22	20109582	20110222
chr22	20111026	20114546
chr22	20114644	20115804
chr22	20116171	20116291
chr22	20116413	20117413
chr22	20117772	20119092
chr22	20119474	20119594
chr22	20119733	20120933
chr22	20121288	20121728
chr22	20121827	20122427
chr22	20122792	20123152
chr22	20123332	20124132
chr22	20124383	20125023
chr22	20125190	20132030
chr22	20132110	20133910
chr22	20133992	20137792
chr22	20138003	20138683
chr22	20139048	20139288
chr22	20139747	20139867
chr22	20140077	20140317
chr22	20141406	20143286
chr22	20143649	20148929
chr22	20149087	20149527
chr22	20152018	20152298
chr22	20152397	20153397
chr22	20153484	20154564
chr22	20154895	20158455
chr22	20158826	20160306
chr22	20160866	20161946
chr22	20162091	20162691
chr22	20162811	20163451
chr22	20163816	20164096
chr22	20164219	20168499
chr22	20168778	20170698
chr22	20170904	20172704
chr22	20173036	20173796
chr22	20173932	20175212
chr22	20175376	20175936
chr22	20176124	20176244
chr22	20177509	20177629
chr22	20178748	20179468
chr22	20179554	20181754
chr22	20181885	20182085
chr22	20182211	20183811
chr22	20183942	20186822
chr22	20187519	20187799
chr22	20188054	20188574
chr22	20189040	20189600
chr22	20189779	20193179
chr22	20193923	20197123
chr22	20197203	20200083
chr22	20200311	20202871
chr22	20203029	20203989
chr22	20204696	20205376
chr22	20205501	20206421
chr22	20207011	20207371
chr22	20207554	20207674
chr22	20207862	20210902
chr22	20210985	20212305
chr22	20213625	20216945
chr22	20217129	20223049
chr22	20223879	20224519
chr22	20224669	20225549
chr22	20225797	20226677
chr22	20226871	20227151
chr22	20227262	20233942
chr22	20234076	20234396
chr22	20234495	20235655
chr22	20235782	20237782
chr22	20238131	20238331
chr22	20238432	20238992
chr22	20239766	20240086
chr22	20240188	20241068
chr22	20242268	20244508
chr22	20244626	20244786
chr22	20245230	20245390
chr22	20245553	20247273
chr22	20247497	20250017
chr22	20250132	20252052
chr22	20252155	20253395
chr22	20253747	20255467
chr22	20255574	20255694
chr22	20256050	20258730
chr22	20258844	20259364
chr22	20259546	20260946
chr22	20261085	20262565
chr22	20263036	20263316
chr22	20263669	20263949
chr22	20264111	20264511
chr22	20264758	20264918
chr22	20265016	20265136
chr22	20265409	20267089
chr22	20267233	20271033
chr22	20271125	20274445
chr22	20275261	20276021
chr22	20276378	20276538
chr22	20276755	20278235
chr22	20278346	20279026
chr22	20279187	20279627
chr22	20279797	20280717
chr22	20281067	20281387
chr22	20283317	20283597
chr22	20284414	20285534
chr22	20285787	20287187
chr22	20287263	20288783
chr22	20289181	20289341
chr22	20290141	20290261
chr22	20290445	20291885
chr22	20292244	20292684
chr22	20293181	20297141
chr22	20297490	20298690
chr22	20298878	20298998
chr22	20299184	20299464
chr22	20299945	20300065
chr22	20300176	20305096
chr22	20305791	20305911
chr22	20306115	20306275
chr22	20306617	20307617
chr22	20307713	20308473
chr22	20308586	20309226
chr22	20309935	20310295
chr22	20310973	20311253
chr22	20311581	20311981
chr22	20319403	20319923
chr22	20321559	20321759
chr22	20327009	20327849
chr22	20328033	20329433
chr22	20329651	20331251
chr22	20331408	20331608
chr22	20331804	20332364
chr22	20334048	20335008
chr22	20335243	20335363
chr22	20336167	20337087
chr22	20338125	20340005
chr22	20340195	20340395
chr22	20340629	20341349
chr22	20341478	20342838
chr22	20343172	20346332
chr22	20346976	20347936
chr22	20348083	20348323
chr22	20348709	20349109
chr22	20349464	20350064
chr22	20350334	20350454
chr22	20350619	20351219
chr22	20351556	20351956
chr22	20353009	20353249
chr22	20355898	20356018
chr22	20359131	20359331
chr22	20359657	20360417
chr22	20360537	20361257
chr22	20361676	20361836
chr22	20362214	20363774
chr22	20364782	20365022
chr22	20365237	20367997
chr22	20368573	20368693
chr22	20370696	20371216
chr22	20372136	20372296
chr22	20372618	20373098
chr22	20373493	20373693
chr22	20377795	20378475
chr22	20378666	20379946
chr22	20380011	20380611
chr22	20383008	20384528
chr22	20384652	20387532
chr22	20388201	20389601
chr22	20389989	20390869
chr22	20392210	20392770
chr22	20393004	20394084
chr22	20394198	20394358
chr22	20394515	20394755
chr22	20396797	20398717
chr22	20398925	20400045
chr22	20400848	20401648
chr22	20402000	20405200
chr22	20406060	20407900
chr22	20408140	20409180
chr22	20409523	20409763
chr22	20409900	20410300
chr22	20410647	20410967
chr22	20411700	20411900
chr22	20412197	20412477
chr22	20412839	20413199
chr22	20413537	20413737
chr22	20413853	20414293
chr22	20414923	20415403
chr22	20415764	20416004
chr22	20416135	20416255
chr22	20420679	20422759
chr22	20422891	20424771
chr22	20424957	20427517
chr22	20427987	20428787
chr22	20429950	20430070
chr22	20432757	20432917
chr22	20433570	20433690
chr22	20434931	20435051
chr22	20435238	20435358
chr22	20437559	20437719
chr22	20439768	20440008
chr22	20440776	20440936
chr22	20441631	20442231
chr22	20442435	20442755
chr22	20442957	20444117
chr22	20444624	20445304
chr22	20445941	20446061
chr22	20446895	20447095
chr22	20450404	20450524
chr22	20450876	20450996
chr22	20451735	20452015
chr22	20453544	20453704
chr22	20454900	20455700
chr22	20456007	20460247
chr22	20460361	20461321
chr22	20461409	20462169
chr22	20462385	20462505
chr22	20462852	20463012
chr22	20463671	20463791
chr22	20464686	20464806
chr22	20467360	20467800
chr22	20469206	20469926
chr22	20470280	20470440
chr22	20471125	20471325
chr22	20471505	20471665
chr22	20472326	20472446
chr22	20473240	20476000
chr22	20476100	20477300
chr22	20477632	20477792
chr22	20478226	20478506
chr22	20479332	20481612
chr22	20481786	20482866
chr22	20483251	20484051
chr22	20484103	20484263
chr22	20484420	20486020
chr22	20486338	20489418
chr22	20489614	20490014
chr22	20490265	20490505
chr22	20490569	20490849
chr22	20491098	20492098
chr22	20492468	20492788
chr22	20494216	20494496
chr22	20499351	20504351
chr22	20610151	20611351
chr22	20611558	20612598
chr22	20614577	20617337
chr22	20617545	20617785
chr22	20618794	20620354
chr22	20620728	20620888
chr22	20621311	20622031
chr22	20622152	20622912
chr22	20623242	20623442
chr22	20626562	20626682
chr22	20626843	20626963
chr22	20629331	20629571
chr22	20630625	20631025
chr22	20631550	20631950
chr22	20632126	20632246
chr22	20632516	20633116
chr22	20633480	20633880
chr22	20634262	20634502
chr22	20634648	20635608
chr22	20636245	20639405
chr22	20639745	20641385
chr22	20641532	20642212
chr22	20642462	20642662
chr22	20642850	20644730
chr22	20645769	20646689
chr22	20647493	20647613
chr22	20647840	20648800
chr22	20650482	20651082
chr22	20651251	20651451
chr22	20651595	20653235
chr22	20653426	20654826
chr22	20655009	20655849
chr22	20659572	20660212
chr22	20660434	20660834
chr22	20661086	20661686
chr22	20661918	20662918
chr22	20663289	20663609
chr22	20665038	20665318
chr22	20670165	20675165
chr22	20683177	20683617
chr22	20685010	20685130
chr22	20685330	20685530
chr22	20693741	20694621
chr22	20694792	20696192
chr22	20696383	20698023
chr22	20698156	20698356
chr22	20698567	20699127
chr22	20700817	20701777
chr22	20702013	20702133
chr22	20702937	20703857
chr22	20704896	20706776
chr22	20706969	20707169
chr22	20707404	20708124
chr22	20708251	20716531
chr22	20717848	20719168
chr22	20719792	20719912
chr22	20720458	20721498
chr22	20721842	20721962
chr22	20722697	20722937
chr22	20723716	20723996
chr22	20724346	20724706
chr22	20725829	20726109
chr22	20729451	20729931
chr22	20730140	20730540
chr22	20730982	20731102
chr22	20731447	20731567
chr22	20732370	20732690
chr22	20733428	20733548
chr22	20739738	20739858
chr22	20740494	20740614
chr22	20741576	20741896
chr22	20742099	20742939
chr22	20743330	20743450
chr22	20743942	20744142
chr22	20744497	20745217
chr22	20745544	20745864
chr22	20747437	20747557
chr22	20747806	20748966
chr22	20749370	20750570
chr22	20750900	20751340
chr22	20751540	20751660
chr22	20754335	20755775
chr22	20756251	20756771
chr22	20757317	20757637
chr22	20758086	20758206
chr22	20759279	20759999
chr22	20760086	20761046
chr22	20761181	20761541
chr22	20761889	20762849
chr22	20764664	20764864
chr22	20765859	20765979
chr22	20766337	20766457
chr22	20766586	20766706
chr22	20767264	20767384
chr22	20767643	20767803
chr22	20768165	20768605
chr22	20771952	20772072
chr22	20773336	20773816
chr22	20773924	20774084
chr22	20774414	20774734
chr22	20775017	20775137
chr22	20775259	20775459
chr22	20775922	20776082
chr22	20776449	20776609
chr22	20776783	20779983
chr22	20780080	20780320
chr22	20780396	20780916
chr22	20781262	20782462
chr22	20782910	20783630
chr22	20783701	20786981
chr22	20787324	20788244
chr22	20788663	20789183
chr22	20790073	20790313
chr22	20790518	20790638
chr22	20790809	20791369
chr22	20791706	20791906
chr22	20792301	20795461
chr22	20795607	20797247
chr22	20798914	20799034
chr22	20800672	20801792
chr22	20804287	20807447
chr22	20809697	20809857
chr22	20810698	20811218
chr22	20811323	20812523
chr22	20812849	20813129
chr22	20813235	20813635
chr22	20813875	20813995
chr22	20814373	20814613
chr22	20814955	20815115
chr22	20816969	20820089
chr22	20820712	20820912
chr22	20821100	20821340
chr22	20822278	20822918
chr22	20823272	20824312
chr22	20825229	20826149
chr22	20830505	20830665
chr22	20836528	20836648
chr22	20837062	20838422
chr22	20839207	20839327
chr22	20839399	20839839
chr22	20840498	20840938
chr22	20841835	20842395
chr22	20842492	20842932
chr22	20843085	20843765
chr22	20843984	20844504
chr22	20846011	20846851
chr22	20847202	20847762
chr22	20848992	20849392
chr22	20849624	20849864
chr22	20849952	20850072
chr22	20850150	20850430
chr22	20850929	20851249
chr22	20851623	20852303
chr22	20854130	20854250
chr22	20858139	20858899
chr22	20860848	20861488
chr22	20861585	20862665
chr22	20863146	20864306
chr22	20865244	20865484
chr22	20865835	20866275
chr22	20867890	20868130
chr22	20868480	20869200
chr22	20870680	20871040
chr22	20871558	20872438
chr22	20872555	20873115
chr22	20873453	20873573
chr22	20874275	20874995
chr22	20876724	20877644
chr22	20877874	20878874
chr22	20881275	20881395
chr22	20884333	20885253
chr22	20885420	20885660
chr22	20885861	20885981
chr22	20886128	20887608
chr22	20887753	20888513
chr22	20888870	20889230
chr22	20889568	20889808
chr22	20890485	20892285
chr22	20894396	20894596
chr22	20899912	20900952
chr22	20901446	20901686
chr22	20902784	20903064
chr22	20903583	20904223
chr22	20904328	20907848
chr22	20908193	20909993
chr22	20911410	20912090
chr22	20912432	20913272
chr22	20914109	20914229
chr22	20915128	20915288
chr22	20918498	20918738
chr22	20918978	20919098
chr22	20919439	20920279
chr22	20920631	20920751
chr22	20920881	20922121
chr22	20922451	20924291
chr22	20925409	20926889
chr22	20927582	20929782
chr22	20930246	20930366
chr22	20930530	20931650
chr22	20931741	20932181
chr22	20932549	20934029
chr22	20934138	20937938
chr22	20938111	20943311
chr22	20943508	20946588
chr22	20953294	20953734
chr22	20953990	20954110
chr22	20954437	20955277
chr22	20955886	20956286
chr22	20956618	20957458
chr22	20958120	20961200
chr22	20961346	20962226
chr22	20962516	20963036
chr22	20963410	20966970
chr22	20967132	20968012
chr22	20969676	20970716
chr22	20974624	20976264
chr22	20976618	20977418
chr22	20977804	20977964
chr22	20978234	20978994
chr22	20979368	20979768
chr22	20980275	20980475
chr22	20981227	20981947
chr22	20982799	20983799
chr22	20984161	20984321
chr22	20984656	20984776
chr22	20984945	20987985
chr22	20988365	20989005
chr22	20989327	20990247
chr22	20990402	20991522
chr22	20992502	20992622
chr22	20992850	20993570
chr22	20993916	20994036
chr22	20995371	20995611
chr22	20996118	20996278
chr22	20996856	20997216
chr22	20997917	20998197
chr22	20999450	20999610
chr22	21000280	21000920
chr22	21002153	21002273
chr22	21002593	21002833
chr22	21003257	21003377
chr22	21003583	21003823
chr22	21004188	21005228
chr22	21006889	21009489
chr22	21012470	21012590
chr22	21021271	21021831
chr22	21021929	21024649
chr22	21024695	21025455
chr22	21025787	21026107
chr22	21026445	21027165
chr22	21027212	21028292
chr22	21028405	21028525
chr22	21028665	21029065
chr22	21032214	21032334
chr22	21034549	21035149
chr22	21035670	21035790
chr22	21036580	21036820
chr22	21037794	21037994
chr22	21038950	21039190
chr22	21039506	21039626
chr22	21039968	21040168
chr22	21041606	21041726
chr22	21042168	21042288
chr22	21042411	21042571
chr22	21043620	21046140
chr22	21047955	21048075
chr22	21048415	21052495
chr22	21052863	21053583
chr22	21055795	21055995
chr22	21056125	21057005
chr22	21057114	21058394
chr22	21058479	21059039
chr22	21061477	21062997
chr22	21063125	21066005
chr22	21066678	21068078
chr22	21068461	21069341
chr22	21070665	21071225
chr22	21071463	21072543
chr22	21072659	21072819
chr22	21072933	21073213
chr22	21075259	21076099
chr22	21076955	21077275
chr22	21078954	21079634
chr22	21080449	21082249
chr22	21082566	21084446
chr22	21086903	21088863
chr22	21089071	21090191
chr22	21090564	21090764
chr22	21090999	21091879
chr22	21092252	21093172
chr22	21095469	21096349
chr22	21096452	21097252
chr22	21097923	21098043
chr22	21098625	21099425
chr22	21099547	21099867
chr22	21100717	21101997
chr22	21102518	21104318
chr22	21104791	21107511
chr22	21110149	21110469
chr22	21111247	21111807
chr22	21112144	21112264
chr22	21112899	21113299
chr22	21114324	21114764
chr22	21114981	21115101
chr22	21115270	21115870
chr22	21116174	21117094
chr22	21118054	21118254
chr22	21118605	21120125
chr22	21120306	21120466
chr22	21122908	21123628
chr22	21124088	21124208
chr22	21125317	21125437
chr22	21126182	21126302
chr22	21126701	21127061
chr22	21127731	21128571
chr22	21129347	21129907
chr22	21130141	21130301
chr22	21130655	21130935
chr22	21131092	21131292
chr22	21132157	21132477
chr22	21132833	21134673
chr22	21135189	21136029
chr22	21136294	21136894
chr22	21137460	21137580
chr22	21138245	21138805
chr22	21138955	21139355
chr22	21139658	21140978
chr22	21141103	21141663
chr22	21141900	21142460
chr22	21142617	21143377
chr22	21144177	21144457
chr22	21145055	21145735
chr22	21146471	21147591
chr22	21148068	21148188
chr22	21148417	21148697
chr22	21149920	21151200
chr22	21151403	21151923
chr22	21152231	21152351
chr22	21152677	21154837
chr22	21156182	21156822
chr22	21157136	21157776
chr22	21158135	21159535
chr22	21159650	21159810
chr22	21160172	21160412
chr22	21160539	21160659
chr22	21161350	21162270
chr22	21163165	21163445
chr22	21163874	21164474
chr22	21165063	21165983
chr22	21166348	21166508
chr22	21166653	21166813
chr22	21167164	21167284
chr22	21167490	21168050
chr22	21168387	21168507
chr22	21169718	21170198
chr22	21170966	21171166
chr22	21171319	21171559
chr22	21172630	21173190
chr22	21173792	21174512
chr22	21174706	21174906
chr22	21177528	21177728
chr22	21178256	21178376
chr22	21178437	21178997
chr22	21179407	21179567
chr22	21188368	21188488
chr22	21188643	21188923
chr22	21188988	21189748
chr22	21190678	21191238
chr22	21191714	21191914
chr22	21191996	21192116
chr22	21192448	21192648
chr22	21192848	21193048
chr22	21193554	21193794
chr22	21195504	21195864
chr22	21197829	21197949
chr22	21198066	21198586
chr22	21198760	21198960
chr22	21199166	21199766
chr22	21205950	21206150
chr22	21206476	21206596
chr22	21206847	21207207
chr22	21207385	21208065
chr22	21208731	21208971
chr22	21209651	21209771
chr22	21211054	21211374
chr22	21211626	21211866
chr22	21212141	21212301
chr22	21212559	21212919
chr22	21213047	21214327
chr22	21216377	21217137
chr22	21217485	21218165
chr22	21218401	21219281
chr22	21219680	21219880
chr22	21220481	21221201
chr22	21221448	21221728
chr22	21221880	21223200
chr22	21223841	21224041
chr22	21224386	21225106
chr22	21226203	21226483
chr22	21227725	21227845
chr22	21228920	21229960
chr22	21232238	21232518
chr22	21232902	21233182
chr22	21234382	21234502
chr22	21235149	21235589
chr22	21236584	21238304
chr22	21239412	21240372
chr22	21241555	21241715
chr22	21241806	21242566
chr22	21242683	21244763
chr22	21245376	21245576
chr22	21246856	21247096
chr22	21249503	21249623
chr22	21253560	21253760
chr22	21254790	21254910
chr22	21256450	21256570
chr22	21257232	21257432
chr22	21257728	21257848
chr22	21259039	21259399
chr22	21259626	21259946
chr22	21260351	21260471
chr22	21261269	21261589
chr22	21268907	21269027
chr22	21269728	21269848
chr22	21271055	21271615
chr22	21271722	21272842
chr22	21273391	21274471
chr22	21274835	21275595
chr22	21277294	21277534
chr22	21278553	21278833
chr22	21279501	21279621
chr22	21279830	21280270
chr22	21280441	21280801
chr22	21280994	21281114
chr22	21283162	21283402
chr22	21284046	21284486
chr22	21285277	21285397
chr22	21285751	21285871
chr22	21286702	21287062
chr22	21288009	21288649
chr22	21288858	21289058
chr22	21290477	21290597
chr22	21290961	21291121
chr22	21291462	21292142
chr22	21292327	21292887
chr22	21292975	21293375
chr22	21294717	21294837
chr22	21294911	21295751
chr22	21296136	21296376
chr22	21299686	21300046
chr22	21300391	21300911
chr22	21301025	21301505
chr22	21302295	21302775
chr22	21303108	21303388
chr22	21303928	21304648
chr22	21305036	21307676
chr22	21307776	21308696
chr22	21309801	21309921
chr22	21310400	21310880
chr22	21311467	21312067
chr22	21312152	21312712
chr22	21314593	21314713
chr22	21314937	21315137
chr22	21315837	21316397
chr22	21317107	21317987
chr22	21318215	21318455
chr22	21318571	21319211
chr22	21319617	21322257
chr22	21322362	21322602
chr22	21322746	21322946
chr22	21323172	21323532
chr22	21324001	21324321
chr22	21325291	21326411
chr22	21326862	21327022
chr22	21327384	21329224
chr22	21329989	21331389
chr22	21331838	21333638
chr22	21333781	21335821
chr22	21335938	21337458
chr22	21337645	21338045
chr22	21338384	21338504
chr22	21338635	21338915
chr22	21339097	21339217
chr22	21339684	21340564
chr22	21341087	21341367
chr22	21341725	21342045
chr22	21342225	21342545
chr22	21342765	21343925
chr22	21344121	21344361
chr22	21344417	21344537
chr22	21344637	21346637
chr22	21346862	21348582
chr22	21348711	21350791
chr22	21350896	21355776
chr22	21355992	21356432
chr22	21356521	21356881
chr22	21357124	21357644
chr22	21357952	21358512
chr22	21360934	21361294
chr22	21361657	21362337
chr22	21362978	21364298
chr22	21364392	21364792
chr22	21364953	21365073
chr22	21365528	21366208
chr22	21366520	21367560
chr22	21367919	21368959
chr22	21369322	21369802
chr22	21369905	21370465
chr22	21370979	21371819
chr22	21372066	21372426
chr22	21373413	21373573
chr22	21374392	21374832
chr22	21375197	21375397
chr22	21375593	21376073
chr22	21376239	21376359
chr22	21376698	21378218
chr22	21379487	21379607
chr22	21379999	21380559
chr22	21380670	21387590
chr22	21387763	21388323
chr22	21394632	21394752
chr22	21396564	21396964
chr22	21397284	21398164
chr22	21398351	21399471
chr22	21399938	21400578
chr22	21400761	21400881
chr22	21401550	21401950
chr22	21402158	21402598
chr22	21402914	21403594
chr22	21404058	21404178
chr22	21404644	21404764
chr22	21405778	21406138
chr22	21406526	21407886
chr22	21408196	21408316
chr22	21408566	21410486
chr22	21410950	21411470
chr22	21411680	21411880
chr22	21412862	21413102
chr22	21413904	21414024
chr22	21414534	21415134
chr22	21417490	21417610
chr22	21419605	21420645
chr22	21421039	21423239
chr22	21423472	21425952
chr22	21426903	21427263
chr22	21427828	21428708
chr22	21428909	21429269
chr22	21429677	21430197
chr22	21431042	21431882
chr22	21432259	21434059
chr22	21434889	21435329
chr22	21435997	21436157
chr22	21437466	21437626
chr22	21438276	21438916
chr22	21439613	21440053
chr22	21440469	21440589
chr22	21441390	21441510
chr22	21441878	21441998
chr22	21443200	21443320
chr22	21443958	21444238
chr22	21444512	21444632
chr22	21444963	21445203
chr22	21446933	21447053
chr22	21447199	21447599
chr22	21449378	21449978
chr22	21450273	21450393
chr22	21450486	21451086
chr22	21454484	21454724
chr22	21455444	21455804
chr22	21456173	21456533
chr22	21456698	21457658
chr22	21457920	21458200
chr22	21461047	21461287
chr22	21461588	21461908
chr22	21462272	21462552
chr22	21464000	21464120
chr22	21465677	21465797
chr22	21466016	21466136
chr22	21466481	21466681
chr22	21467560	21467760
chr22	21468123	21468483
chr22	21468704	21468824
chr22	21468991	21473431
chr22	21473803	21477923
chr22	21478224	21478344
chr22	21480103	21482623
chr22	21483701	21483821
chr22	21483951	21484071
chr22	21484835	21485235
chr22	21485336	21485896
chr22	21486224	21486344
chr22	21486852	21487572
chr22	21488950	21489270
chr22	21489816	21490176
chr22	21490561	21491761
chr22	21492109	21492429
chr22	21492596	21492876
chr22	21493028	21493148
chr22	21494026	21494706
chr22	21494957	21497557
chr22	21497726	21498566
chr22	21498701	21499821
chr22	21500143	21500343
chr22	21500771	21501811
chr22	21502185	21502905
chr22	21503063	21504143
chr22	21504508	21504628
chr22	21504849	21506089
chr22	21514116	21514556
chr22	21515947	21516067
chr22	21516267	21516467
chr22	21522711	21523591
chr22	21523762	21528082
chr22	21529750	21530630
chr22	21530957	21531077
chr22	21531881	21532801
chr22	21533828	21536108
chr22	21536344	21538824
chr22	21539161	21542321
chr22	21542960	21543920
chr22	21544067	21544307
chr22	21544697	21546057
chr22	21546322	21546442
chr22	21546595	21547195
chr22	21547544	21547944
chr22	21548997	21549237
chr22	21551632	21551992
chr22	21555121	21555321
chr22	21555632	21556432
chr22	21556525	21557245
chr22	21557669	21557829
chr22	21558204	21559764
chr22	21560773	21561013
chr22	21561222	21564062
chr22	21566032	21567072
chr22	21567162	21568482
chr22	21569550	21569790
chr22	21570005	21571045
chr22	21571297	21571657
chr22	21572309	21572629
chr22	21573226	21573346
chr22	21574033	21574393
chr22	21575460	21575620
chr22	21575909	21576589
chr22	21579447	21579567
chr22	21579680	21579920
chr22	21580313	21580793
chr22	21580935	21581935
chr22	21582309	21583549
chr22	21583620	21584380
chr22	21584771	21585331
chr22	21585698	21585858
chr22	21586059	21586859
chr22	21588776	21589616
chr22	21589803	21590163
chr22	21590775	21590895
chr22	21591335	21591455
chr22	21592258	21592658
chr22	21592794	21593514
chr22	21593678	21596238
chr22	21596547	21597547
chr22	21598161	21600201
chr22	21600557	21601397
chr22	21601993	21602553
chr22	21602869	21603269
chr22	21603587	21604107
chr22	21604763	21605443
chr22	21605739	21606579
chr22	21606911	21607111
chr22	21608426	21608626
chr22	21608921	21609961
chr22	21610162	21610482
chr22	21610764	21611724
chr22	21612552	21613152
chr22	21613352	21614272
chr22	21614489	21614609
chr22	21614965	21616045
chr22	21616194	21616634
chr22	21616825	21616945
chr22	21617295	21618335
chr22	21618766	21618966
chr22	21619288	21620408
chr22	21620543	21621383
chr22	21621552	21624152
chr22	21624422	21625262
chr22	21625957	21626077
chr22	21626229	21626509
chr22	21626677	21626997
chr22	21627344	21628544
chr22	21628944	21629304
chr22	21629851	21630171
chr22	21631560	21632240
chr22	21632758	21632878
chr22	21633207	21633767
chr22	21633869	21634269
chr22	21635036	21635156
chr22	21635277	21635437
chr22	21636471	21638991
chr22	21640748	21640868
chr22	21641208	21645328
chr22	21645660	21650100
chr22	21650267	21650387
chr22	21650609	21650969
chr22	21651334	21651534
chr22	21652411	21652611
chr22	21652956	21653076
chr22	21653298	21653418
chr22	21653780	21654180
chr22	21654704	21655104
chr22	21655280	21655400
chr22	21655670	21656270
chr22	21656634	21657034
chr22	21657416	21657656
chr22	21657802	21658762
chr22	21659407	21662567
chr22	21662900	21664180
chr22	21664315	21665035
chr22	21665269	21665469
chr22	21665620	21667540
chr22	21668572	21669492
chr22	21670295	21670415
chr22	21670651	21671611
chr22	21673297	21673857
chr22	21674053	21674253
[truncated: 601 more rows]
